# Supplementary material for: Short-Term Head-Out Whole-Body Cold-Water Immersion Facilitates Positive Affect and Increases Interaction between Large-Scale Brain Networks
Source: Biology (Basel). 2023 Jan 29;12(2):211. doi: 10.3390/biology12020211 (PMC9953392; doi:10.3390/biology12020211)
Supplement: Supplementary file 1 [file biology-12-00211-s001.zip]

Archive with 1 entries (1 files):
- biology-2138490-supplementary.pdf
